# Supplementary material for: Thermal Decomposition of Bio-Based Plastic Materials
Source: Molecules. 2024 Jul 5;29(13):3195. doi: 10.3390/molecules29133195 (PMC11243475; doi:10.3390/molecules29133195)
Supplement: Supplementary file 1 [file molecules-29-03195-s001.zip]

Archive with 1 entries (1 files):
- molecules-3059060-supplementary.pdf
